# Supplementary material for: High-efficiency Rosa26 knock-in vector construction for Cre-regulated overexpression and RNAi
Source: Pathogenetics. 2008 Nov 3;1:3. doi: 10.1186/1755-8417-1-3 (PMC2583990; doi:10.1186/1755-8417-1-3)
Supplement: Additional file 2 — pRosa26-DEST sequence in genbank format. [file 1755-8417-1-3-S2.txt]

LOCUS       pRosa26-DEST           14820 bp    DNA     circular      9-MAR-2006
DEFINITION  GateWay destination vector for knock-in in Rosa26 locus.
SOURCE      
  ORGANISM  
COMMENT     This file is created by Vector NTI
            http://www.invitrogen.com/
COMMENT     VNTDATE|404447100|
COMMENT     VNTDBDATE|404447684|
COMMENT     LSOWNER|
COMMENT     VNTNAME|pRosa26-DEST|
COMMENT     VNTAUTHORNAME|Peter Hohenstein|
COMMENT     VNTREPLTYPE|Plasmid
COMMENT     VNTEXTCHREPL|Bacteria
FEATURES             Location/Qualifiers
     loci            1..1084
                     /vntifkey="18"
                     /label=Rosa26\5'\arm
     loci            6065..10335
                     /vntifkey="18"
                     /label=Rosa26\3'\arm
     misc_feature    10337..11945
                     /vntifkey="21"
                     /label=PGK-DTA-pA
     polyA_signal    5738..6051
                     /vntifkey="25"
                     /label=bgh-pA
     splicing_signal 1098..1271
                     /vntifkey="38"
                     /label=splice\acceptor
     misc_feature    1272..1305
                     /vntifkey="21"
                     /label=loxP
     promoter        1329..1840
                     /vntifkey="29"
                     /label=PGK
     exon            1845..2648
                     /vntifkey="61"
                     /label=neomycin-R
     polyA_signal    2649..3123
                     /vntifkey="25"
                     /label=pA
     terminator      3124..3909
                     /vntifkey="43"
                     /label=tpA
     misc_feature    3938..3971
                     /vntifkey="21"
                     /label=loxP
     CDS             5262..5567
                     /vntifkey="4"
                     /label=ccdB
     misc_recomb     complement(5608..5732)
                     /vntifkey="86"
                     /label=attR2
     CDS             4262..4942
                     /vntifkey="4"
                     /label=Cm(R)
     misc_recomb     4029..4153
                     /vntifkey="86"
                     /label=attR1
BASE COUNT     3648 a      3385 c      3681 g      4088 t        18 others
ORIGIN
        1 ccccgcggca ggccctccga gcgtggtgga gccgttctgt gagacagccg ggtacgagtc 
       61 gtgacgctgg aaggggcaag cgggtggtgg gcaggaatgc ggtccgccct gcagcaaccg 
      121 gagggggagg gagaagggag cggaaaagtc tccaccggac gcggccatgg ctcggggggg 
      181 ggggggcagc ggaggascgc ttccggccga cgtctcgtcg ctgattggct tyttttcctc 
      241 ccgccgtgtg tgaaaacaca aatggcgtgt tttggttggc gtaaggcgcc tgtcagttaa 
      301 cggcagccgg agtgcgcagc cgccggcagc ctcgctctgc ccactgggtg gggcgggagg 
      361 taggtggggt gaggcgagct gnacgtgcgg gcgcggtcgg cctctggcgg ggcgggggag 
      421 gggagggagg gtcagcgaaa gtagctcgcg cgcgagcggc cgcccaccct ccccttcctc 
      481 tgggggagtc gttttacccg ccgccggccg ggcctcgtcg tctgattggc tctcggggcc 
      541 cagaaaactg gcccttgcca ttggctcgtg ttcgtgcaag ttgagtccat ccgccggcca 
      601 gcgggggcgg cgaggaggcg ctcccaggtt ccggccctcc cctcggcccc gcgccgcaga 
      661 gtctggccgc gcgcccctgc gcaacgtggc aggaagcgcg cgctgggggc ggggacgggc 
      721 agtagggctg agcggctgcg gggcgggtgc aagcacgttt ccgacttgag ttgcctcaag 
      781 aggggcgtgc tgagccagac ctccatcgcg cactccgggg agtggaggga aggagcgagg 
      841 gctcagttgg gctgttttgg aggcaggaag cacttgctct cccaaagtcg ctctgagttg 
      901 ttatcagtaa gggagctgca gtggagtagg cggggagaag gccgcaccct tctccggagg 
      961 ggggagggga gtgttgcaat acctttctgg gagttctctg ctgcctcctg gcttctgagg 
     1021 accgccctgg gcctgggaga atcccttgcc ccctcttccc ctcgtgatct gcaactccag 
     1081 tctttctagt taattaaggg atctgtaggg cgcagtagtc cagggtttcc ttgatgatgt 
     1141 catacttatc ctgtcccttt tttttccaca gctcgcggtt gaggacaaac tcttcgcggt 
     1201 ctttccagtg gggatcgacg gtatcgtaga gtcgaggccg ctctagaact agtggatccg 
     1261 gaacccttaa tataacttcg tataatgtat gctatacgaa gttattaggt ccctcgacct 
     1321 gcaggaattc taccgggtag gggaggcgct tttcccaagg cagtctggag catgcgcttt 
     1381 agcagccccg ctggcacttg gcgctacaca agtggcctct ggcctcgcac acattccaca 
     1441 tccaccggta gcgccaaccg gctccgttct ttggtggccc cttcgcgcca ccttctactc 
     1501 ctcccctagt caggaagttc ccccccgccc cgcagctcgc gtcgtgcagg acgtgacaaa 
     1561 tggaagtagc acgtctcact agtctcgtgc agatggacag caccgctgag caatggaagc 
     1621 gggtaggcct ttggggcagc ggccaatagc agctttgctc cttcgctttc tgggctcaga 
     1681 ggctgggaag gggtgggtcc gggggcgggc tcaggggcgg gctcaggggc ggggcgggcg 
     1741 cgaaggtcct cccgaggccc ggcattctcg cacgcttcaa aagcgcacgt ctgccgcgct 
     1801 gttctcctct tcctcatctc cgggcctttc gacctgcagc caatatggga tcggccattg 
     1861 aacaagatgg attgcacgca ggttctccgg ccgcttgggt ggagaggcta ttcggctatg 
     1921 actgggcaca acagacaatc ggctgctctg atgccgccgt gttccggctg tcagcgcagg 
     1981 ggcgcccggt tctttttgtc aagaccgacc tgtccggtgc cctgaatgaa ctgcaggacg 
     2041 aggcagcgcg gctatcgtgg ctggccacga cgggcgttcc ttgcgcagct gtgctcgacg 
     2101 ttgtcactga agcgggaagg gactggctgc tattgggcga agtgccgggg caggatctcc 
     2161 tgtcatctca ccttgctcct gccgagaaag tatccatcat ggctgatgca atgcggcggc 
     2221 tgcatacgct tgatccggct acctgcccat tcgaccacca agcgaaacat cgcatcgagc 
     2281 gagcacgtac tcggatggaa gccggtcttg tcgatcagga tgatctggac gaagagcatc 
     2341 aggggctcgc gccagccgaa ctgttcgcca ggctcaaggc gcgcatgccc gacggcgatg 
     2401 atctcgtcgt gacccatggc gatgcctgct tgccgaatat catggtggaa aatggccgct 
     2461 tttctggatt catcgactgt ggccggctgg gtgtggcgga ccgctatcag gacatagcgt 
     2521 tggctacccg tgatattgct gaagagcttg gcggcgaatg ggctgaccgc ttcctcgtgc 
     2581 tttacggtat cgccgctccc gattcgcagc gcatcgcctt ctatcgcctt cttgacgagt 
     2641 tcttctgagg ggatccgctg taagtctgca gaaattgatg atctattaaa caataaagat 
     2701 gtccactaaa atggaagttt ttcctgtcat actttgttaa gaagggtgag aacagagtac 
     2761 ctacattttg aatggaagga ttggagctac gggggtgggg gtggggtggg attagataaa 
     2821 tgcctgctct ttactgaagg ctctttacta ttgctttatg ataatgtttc atagttggat 
     2881 atcataattt aaacaagcaa aaccaaatta agggccagct cattcctccc actcatgatc 
     2941 tatagatcta tagatctctc gtgggatcat tgtttttctc ttgattccca ctttgtggtt 
     3001 ctaagtactg tggtttccaa atgtgtcagt ttcatagcct gaagaacgag atcagcagcc 
     3061 tctgttccac atacacttca ttctcagtat tgttttgcca agttctaatt ccatcagaag 
     3121 cttgcagatc tgcgactcta gaggatctgc gactctagag gatcataatc agccatacca 
     3181 catttgtaga ggttttactt gctttaaaaa acctcccaca cctccccctg aacctgaaac 
     3241 ataaaatgaa tgcaattgtt gttgttaact tgtttattgc agcttataat ggttacaaat 
     3301 aaagcaatag catcacaaat ttcacaaata aagcattttt ttcactgcat tctagttgtg 
     3361 gtttgtccaa actcatcaat gtatcttatc atgtctggat ctgcgactct agaggatcat 
     3421 aatcagccat accacatttg tagaggtttt acttgcttta aaaaacctcc cacacctccc 
     3481 cctgaacctg aaacataaaa tgaatgcaat tgttgttgtt aacttgttta ttgcagctta 
     3541 taatggttac aaataaagca atagcatcac aaatttcaca aataaagcat ttttttcact 
     3601 gcattctagt tgtggtttgt ccaaactcat caatgtatct tatcatgtct ggatctgcga 
     3661 ctctagagga tcataatcag ccataccaca tttgtagagg ttttacttgc tttaaaaaac 
     3721 ctcccacacc tccccctgaa cctgaaacat aaaatgaatg caattgttgt tgttaacttg 
     3781 tttattgcag cttataatgg ttacaaataa agcaatagca tcacaaattt cacaaataaa 
     3841 gcattttttt cactgcattc tagttgtggt ttgtccaaac tcatcaatgt atcttatcat 
     3901 gtctggatcc ccatcaagct gatccggaac ccttaatata acttcgtata atgtatgcta 
     3961 tacgaagtta ttaggtccct cgacctgcag cccaagctag cttatcgata ccgtcgacct 
     4021 cgaatcaaac aagtttgtac aaaaaagctg aacgagaaac gtaaaatgat ataaatatca 
     4081 atatattaaa ttagattttg cataaaaaac agactacata atactgtaaa acacaacata 
     4141 tccagtccta tgggcggccg cattaggcac cccaggcttt acactttatg cttccggctc 
     4201 gtataatgtg tggattttga gttaggatcc gtcgagattt tcaggagcta aggaagctaa 
     4261 aatggagaaa aaaatcactg gatataccac cgttgatata tcccaatggc atcgtaaaga 
     4321 acattttgag gcatttcagt cagttgctca atgtacctat aaccagaccg ttcagctgga 
     4381 tattacggcc tttttaaaga ccgtaaagaa aaataagcac aagttttatc cggcctttat 
     4441 tcacattctt gcccgcctga tgaatgctca tccggaattc cgtatggcaa tgaaagacgg 
     4501 tgagctggtg atatgggata gtgttcaccc ttgttacacc gttttccatg agcaaactga 
     4561 aacgttttca tcgctctgga gtgaatacca cgacgatttc cggcagtttc tacacatata 
     4621 ttcgcaagat gtggcgtgtt acggtgaaaa cctggcctat ttccctaaag ggtttattga 
     4681 gaatatgttt ttcgtctcag ccaatccctg ggtgagtttc accagttttg atttaaacgt 
     4741 ggccaatatg gacaacttct tcgcccccgt tttcaccatg ggcaaatatt atacgcaagg 
     4801 cgacaaggtg ctgatgccgc tggcgattca ggttcatcat gccgtttgtg atggcttcca 
     4861 tgtcggcaga atgcttaatg aattacaaca gtactgcgat gagtggcagg cggggcgtaa 
     4921 tctagaggat ccggcttact aaaagccaga taacagtatg cgtatttgcg cgctgatttt 
     4981 tgcggtataa gaatatatac tgatatgtat acccgaagta tgtcaaaaag aggtatgcta 
     5041 tgaagcagcg tattacagtg acagttgaca gcgacagcta tcagttgctc aaggcatata 
     5101 tgatgtcaat atctccggtc tggtaagcac aaccatgcag aatgaagccc gtcgtctgcg 
     5161 tgccgaacgc tggaaagcgg aaaatcagga agggatggct gaggtcgccc ggtttattga 
     5221 aatgaacggc tcttttgctg acgagaacag gggctggtga aatgcagttt aaggtttaca 
     5281 cctataaaag agagagccgt tatcgtctgt ttgtggatgt acagagtgat attattgaca 
     5341 cgcccgggcg acggatggtg atccccctgg ccagtgcacg tctgctgtca gataaagtcc 
     5401 cccgtgaact ttacccggtg gtgcatatcg gggatgaaag ctggcgcatg atgaccaccg 
     5461 atatggccag tgtgccggtc tccgttatcg gggaagaagt ggctgatctc agccaccgcg 
     5521 aaaatgacat caaaaacgcc attaacctga tgttctgggg aatataaatg tcaggctccc 
     5581 ttatacacag ccagtctgca ggtcgaccat agtgactgga tatgttgtgt tttacagtat 
     5641 tatgtagtct gttttttatg caaaatctaa tttaatatat tgatatttat atcattttac 
     5701 gtttctcgtt cagctttctt gtacaaagtg gttcgattcg aggggccccc gcgggcggcc 
     5761 gcgagctcgc tgatcagcct cgactgtgcc ttctagttgc cagccatctg ttgtttgccc 
     5821 ctcccccgtg ccttccttga ccctggaagg tgccactccc actgtccttt cctaataaaa 
     5881 tgaggaaatt gcatcgcatt gtctgagtag gtgtcattct attctggggg gtggggtggg 
     5941 gcaggacagc aagggggagg attgggaaga caatagcagg catgctgggg atgcggtggg 
     6001 ctctatggct tctgaggcgg aaagaaccag ctggggctcg atcctctagt tggcgcgccc 
     6061 tagaagatgg gcgggagtct tctgggcagg cttaaaggct aacctggtgt gtgggcgttg 
     6121 tcctgcaggg gaattgaaca ggtgtaaaat tggagggaca agacttccca cagattttcg 
     6181 gttttgtcgg gaagtttttt aataggggca aataggaaaa tggaggatag gagtcatctg 
     6241 gggtttatgc agcaaaacta caggtatatt gcttgtatcc gcctcggaga tttccatgag 
     6301 gagataaaga catgtcaccc gagtttatac tctcctgctt agatcctact acagtatgaa 
     6361 atacagtgty gcgaggtaga ctatgtaagc agatttaatc attttaaaga gcccagtact 
     6421 tcatatccat ttctcccgct ccttctgcag ccttatcaaa aggtatttag aacactcatt 
     6481 ttagccccat tttcatttat tatactggct tatccaaccc ctagacagag cattggcatt 
     6541 ttccctttcc tgatcttaga agtctgatga ctcatgaaac cagacagatt agttacatac 
     6601 accacaaatc gaggctgtag ctggggcctc aacactgcag ttcttttata actccttagt 
     6661 acactttttg ttgatccttt gccttgatcc ttaattttca gtgtctatca cctctcccgt 
     6721 caggtggtgt tccacatttg ggcctattct cagtccaggg agttttacaa caatagatgt 
     6781 attgagaatc caacctaaag cttaactttc cactcccatg aatgcctctc tcctttttct 
     6841 ccattataac tgagctatwa ccattaatgg tttcaggtgg atgtctcctc ccccaatata 
     6901 cctgatgtat ctacatattg ccaggctgat attttaagac atwaaaggta tatttcatta 
     6961 ttgagccaca tggtattgat tactgctact aaaattttgt cattgtacac atctgtaaaa 
     7021 ggtggttcct tttggaatgc aaagttcagg tgtttgttgt ctttcctgac ctaaggtctt 
     7081 gtgagcttgt attttttcta tttaagcagt gctttctctt ggactggctt gactcatggc 
     7141 attctacacg ttattgctgg tctaaatgtg attttgccaa gcttcttcag gacctataat 
     7201 tttgcttgac ttgtagccaa acacaagtaa aatgattaag caacaaatgt atttgtgaag 
     7261 cttggttttt aggttgttgt gttgtgtgtg cttgtgctct ataataatac tatccagggg 
     7321 ctggagaggt ggctcggagt tcaagagcac agactgctct tccagaagtc ctgagttcaa 
     7381 ttcccagcaa ccacatggtg gctcacaacc atctgtaatg ggatctgatg ccctcttctg 
     7441 gtgtgtctga agaccacaag tgtattcaca ttaaataaat aatcctcctt cttcttcttt 
     7501 tttttttttt aaagagaatw ctgtctccag tagaattact gaagtaatga aatactttgt 
     7561 gtttgttcca atatggwagc caataatcaa atactcttwa gcactggaaa tgtaccaagg 
     7621 aactatttta tttaagtgwa ctgtggacag aggagccata actgcagact tgtgggatac 
     7681 agaagaccaa tgcagactta atgtcttttc tcttacacta agcaataaag aaataaaaat 
     7741 tgaacttcta gtatcctatt tgttaaactg ctagctttac taacttttgt gcttcatcta 
     7801 tacaaagctg aaagctaagt ctgcagccat tactaaacat gaaagcaagt aatgataatt 
     7861 ttggatttca aaaatgtagg gccagagttt agccagccag tggtggtgct tgcctttatg 
     7921 ccttaatccc agcactctgg aggcagagac aggcagatct ctgagtttga gcccagcctg 
     7981 gtctacacat caagttctat ctaggatagc caggaataca cacagaaacc ctgttgggga 
     8041 ggggggctct gagatttcat aaaattataa ttgaagcatt ccctaatgag ccactatgga 
     8101 tgtggctaaa tccgtctacc tttctgatga gatttgggta ttattttttc tgtctctgct 
     8161 gttggttggg tcttttgaca ctgtgggctt tcttaaagcc tccttccctg ccatgtggtc 
     8221 tcttgtttgc tactaacttc ccatggctta aatggcatgg ctttttgcct tctaagggca 
     8281 gctgctgagw tttgcagcct gatttccagg gtggggttgg gaaatctttc aaacactaaa 
     8341 attgtccttt aatttttttt taaaaaatgg gttatataat aaacctcata aaatagttat 
     8401 gaggagtgag gtggactaat attaatgagt ccctccccta taaaagagct attaaggctt 
     8461 tttgtcttat actaactttt tttttaaatg tggtatcttt agaaccaagg gtcttagagt 
     8521 tttagtatac agaaactgtt gcatcgctta atcagatttt ctagtttcaa atccagagaa 
     8581 tccaaattct tcacagccaa agtcaaatta agaatttctg actttaatgt tatttgctac 
     8641 tgtgaatata aaatgatagc ttttcctgag gcagggtctc actatgtatc tctgcctgat 
     8701 ctgcaacaag atatgtagac taaagttctg cctgcttttg tctcctgaat actaaggtta 
     8761 aaatgtagta atacttttgg aacttgcagg tcagattctt ttatagggga cacactaagg 
     8821 gagcttgggt gatagttggt aaatgtgttt aagtgatgaa aacttgaatt attatcaccg 
     8881 caacctactt tttaaaaaaa aaagccaggc ctgttagagc atgctaaggg atccctagga 
     8941 cttgctgagc acacaagagt agtacttggc aggctcctgg tgagagcata tttcaaaaaa 
     9001 caaggcagac aaccaagaaa ctacagtaag gttacctgtc tttaaccatc tgcatataca 
     9061 cagggatatt aaaatattcc aaataatatt tcattcaagt tttcccccat caaattggga 
     9121 catggatttc tccggtgaat aggcagagtt ggaaactaaa caaatgttgg ttttgtgatt 
     9181 tgtgaaattg ttttcaagtg atagttaaag cccatgagat acagaacaaa gctgctattt 
     9241 cgaggtctct tggttatact cagaagcact tctttgggtt tccctgcact atcctgatca 
     9301 tgtgctaggc ctwccttagg ctgattgttg ttcaaataac ttaagtttcc tgtcaggtga 
     9361 tgtcatatga tttcatatat caaggcaaaa catgttatat atgttaaaca tttgkactta 
     9421 atgtgaaagt taggtctttg tgggttttga ttttaatttc aaaacctgag ctaaataagt 
     9481 cattttacat gtcttacatt tggtgaattg tatattgtgg tttgcaggca agactctctg 
     9541 acctagtaac cctcctatag agcactttgc tgggtcacaa gtctaggagt caagcatttc 
     9601 accttgaagt tgagacgttt tgttagtgta tactagttat atgttggagg acatgtttat 
     9661 ccagaagata ttcaggacta tttttgactg ggctaaggaa ttgattctga ttagcactgt 
     9721 tagtgagcat tgagtggcct ttaggcttga attggagtca cttgtatatc tcaaataatg 
     9781 ctggcctttt ttwaaaagcc cttgttcttt atcaccctgt tttctacata atttttgttc 
     9841 aaagaaatac ttgtttggat ctccttttga caacaatagc atgttttcaa gccatatttt 
     9901 ttttcctttt tttttttttt tttggttttt cgagacaggg tttctctgta tagccctggc 
     9961 tgtcctggaa ctcactttgt agaccaggct ggcctcgaac tcagaaatcc gcctgcctct 
    10021 gcctcctgag tgccgggatt aaaggcgtgc accaccacgc ctggctaagt tggatatttt 
    10081 gtatataact ataaccaata ctaactccac tgggtggatt tttaattcag tcagtagtct 
    10141 taagtggtct ttattggccc ttattaaaat ctactgttca ctctaacaga ggctgttgga 
    10201 ctagtggsac taagcaactt cctacggata tactagcaga taagggtcag ggatagaaac 
    10261 tagtctagcg ttttgtatac ctaccagctt atactacctt gttctgatag aaatatttag 
    10321 gacatctagc ttatcgatcc gtcgacggta tcgataagct tgatatcgaa ttctaccggg 
    10381 taggggaggc gcttttccaa ggcagtctga gcatgcgctt agcagccccg ctggcacttg 
    10441 gcgctacaca agtggcctyt ggcctcgcac acattccaca tccaccggta ggcgccaacc 
    10501 ggctccgttc tttggtggcc ccttcgcgcc accttctwct cctcccctag tcaggaagtt 
    10561 cccccccgcc ccgcagctcg cgtcgtsagg acgtgacaaa tggaagtagc acgtctcact 
    10621 agtctcgtca gatggacagc accgctgagc aatggaagcg ggtaggcctt tggggcagcg 
    10681 gccaatagca gctttgctcc ttcgctttct gggctcagag gctgggaagg ggtgggtccg 
    10741 ggggcgggct caggggcggg ctcaggggcg gggcgggcgc ccgaaggtcc tccggaggcc 
    10801 cggcattctg cacgcttcaa aagcgcacgt ctgccgcgct gttctcctct tcctcatctc 
    10861 cgggcctttc gacctgcagg tcctcgccat ggatcctgat gatgttgtta ttcttctaat 
    10921 cttttgtatg gaaaactttt cttcgtacca cgggactaaa cctggttatg tagattccat 
    10981 tcaaaaaggt atacaaaagc caaaatctgg tacacaagga aattatgacg atgattggaa 
    11041 agggttttat agtaccgaca ataaatacga cgctgcggga tactctgtag ataatgaaaa 
    11101 cccgctctct ggaaaagctg gaggcgtggt caaagtgacg tatccaggac tgacgaaggt 
    11161 tctcgcacta aaagtggata atgccgaaac tattaagaaa gagttaggtt taagtctcac 
    11221 tgaaccgttg atggagcaag tcggaacgga agagtttatc aaaaggttcg gtgatggtgc 
    11281 ttcgcgtgta gtgctcagcc ttcccttcgc tgaggggagt tctagcgttg aatatattaa 
    11341 taactgggaa caggcgaaag cgttaagcgt agaacttgag attaattttg aaacccgtgg 
    11401 aaaacgtggc caagatgcga tgtatgagta tatggctcaa gcctgtgcag gaaatcgtgt 
    11461 caggcgatct ctttgtgaag gaaccttact tctgtggtgt gacataattg gacaaactac 
    11521 ctacagagat ttaaagctct aaggtaaata taaaattttt aagtgtataa tgtgttaaac 
    11581 tactgattct aattgtttgt gtattttaga ttccaaccta tggaactgat gaatgggagc 
    11641 agtggtggaa tgcagatcct agagctcgct gatcagcctc gactgtgcct tctagttgcc 
    11701 agccatctgt tgtttgcccc tcccccgtgc cttccttgac cctggaaggt gccactccca 
    11761 ctgtcctttc ctaataaaat gaggaaattg catcgcattg tctgagtagg tgtcattcta 
    11821 ttctgggggg tggggtgggg caggacagca agggggagga ttgggaagac aatagcaggc 
    11881 atgctgggga tgcggtgggc tctatggctt ctgaggcgga aagaaccagc tggggctcga 
    11941 cctcgagggg gggcccggta cccagctttt gttcccttta gtgagggtta attgcgcgct 
    12001 tggcgtaatc atggtcatag ctgtttcctg tgtgaaattg ttatccgctc acaattccac 
    12061 acaacatacg agccggaagc ataaagtgta aagcctgggg tgcctaatga gtgagctaac 
    12121 tcacattaat tgcgttgcgc tcactgcccg ctttccagtc gggaaacctg tcgtgccagc 
    12181 tgcattaatg aatcggccaa cgcgcgggga gaggcggttt gcgtattggg cgctcttccg 
    12241 cttcctcgct cactgactcg ctgcgctcgg tcgttcggct gcggcgagcg gtatcagctc 
    12301 actcaaaggc ggtaatacgg ttatccacag aatcagggga taacgcagga aagaacatgt 
    12361 gagcaaaagg ccagcaaaag gccaggaacc gtaaaaaggc cgcgttgctg gcgtttttcc 
    12421 ataggctccg cccccctgac gagcatcaca aaaatcgacg ctcaagtcag aggtggcgaa 
    12481 acccgacagg actataaaga taccaggcgt ttccccctgg aagctccctc gtgcgctctc 
    12541 ctgttccgac cctgccgctt accggatacc tgtccgcctt tctcccttcg ggaagcgtgg 
    12601 cgctttctca tagctcacgc tgtaggtatc tcagttcggt gtaggtcgtt cgctccaagc 
    12661 tgggctgtgt gcacgaaccc cccgttcagc ccgaccgctg cgccttatcc ggtaactatc 
    12721 gtcttgagtc caacccggta agacacgact tatcgccact ggcagcagcc actggtaaca 
    12781 ggattagcag agcgaggtat gtaggcggtg ctacagagtt cttgaagtgg tggcctaact 
    12841 acggctacac tagaaggaca gtatttggta tctgcgctct gctgaagcca gttaccttcg 
    12901 gaaaaagagt tggtagctct tgatccggca aacaaaccac cgctggtagc ggtggttttt 
    12961 ttgtttgcaa gcagcagatt acgcgcagaa aaaaaggatc tcaagaagat cctttgatct 
    13021 tttctacggg gtctgacgct cagtggaacg aaaactcacg ttaagggatt ttggtcatga 
    13081 gattatcaaa aaggatcttc acctagatcc ttttaaatta aaaatgaagt tttaaatcaa 
    13141 tctaaagtat atatgagtaa acttggtctg acagttacca atgcttaatc agtgaggcac 
    13201 ctatctcagc gatctgtcta tttcgttcat ccatagttgc ctgactcccc gtcgtgtaga 
    13261 taactacgat acgggagggc ttaccatctg gccccagtgc tgcaatgata ccgcgagacc 
    13321 cacgctcacc ggctccagat ttatcagcaa taaaccagcc agccggaagg gccgagcgca 
    13381 gaagtggtcc tgcaacttta tccgcctcca tccagtctat taattgttgc cgggaagcta 
    13441 gagtaagtag ttcgccagtt aatagtttgc gcaacgttgt tgccattgct acaggcatcg 
    13501 tggtgtcacg ctcgtcgttt ggtatggctt cattcagctc cggttcccaa cgatcaaggc 
    13561 gagttacatg atcccccatg ttgtgcaaaa aagcggttag ctccttcggt cctccgatcg 
    13621 ttgtcagaag taagttggcc gcagtgttat cactcatggt tatggcagca ctgcataatt 
    13681 ctcttactgt catgccatcc gtaagatgct tttctgtgac tggtgagtac tcaaccaagt 
    13741 cattctgaga atagtgtatg cggcgaccga gttgctcttg cccggcgtca atacgggata 
    13801 ataccgcgcc acatagcaga actttaaaag tgctcatcat tggaaaacgt tcttcggggc 
    13861 gaaaactctc aaggatctta ccgctgttga gatccagttc gatgtaaccc actcgtgcac 
    13921 ccaactgatc ttcagcatct tttactttca ccagcgtttc tgggtgagca aaaacaggaa 
    13981 ggcaaaatgc cgcaaaaaag ggaataaggg cgacacggaa atgttgaata ctcatactct 
    14041 tcctttttca atattattga agcatttatc agggttattg tctcatgagc ggatacatat 
    14101 ttgaatgtat ttagaaaaat aaacaaatag gggttccgcg cacatttccc cgaaaagtgc 
    14161 cacctaaatt gtaagcgtta atattttgtt aaaattcgcg ttaaattttt gttaaatcag 
    14221 ctcatttttt aaccaatagg ccgaaatcgg caaaatccct tataaatcaa aagaatagac 
    14281 cgagataggg ttgagtgttg ttccagtttg gaacaagagt ccactattaa agaacgtgga 
    14341 ctccaacgtc aaagggcgaa aaaccgtcta tcagggcgat ggcccactac gtgaaccatc 
    14401 accctaatca agttttttgg ggtcgaggtg ccgtaaagca ctaaatcgga accctaaagg 
    14461 gagcccccga tttagagctt gacggggaaa gccggcgaac gtggcgagaa aggaagggaa 
    14521 gaaagcgaaa ggagcgggcg ctagggcgct ggcaagtgta gcggtcacgc tgcgcgtaac 
    14581 caccacaccc gccgcgctta atgcgccgct acagggcgcg tcccattcgc cattcaggct 
    14641 gcgcaactgt tgggaagggc gatcggtgcg ggcctcttcg ctattacgcc agctggcgaa 
    14701 agggggatgt gctgcaaggc gattaagttg ggtaacgcca gggttttccc agtcacgacg 
    14761 ttgtaaaacg acggccagtg agcgcgcgta atacgactca ctatagggcg aattggagct 
//
